# Supplementary material for: Exploring the Potential of Bimetallic PtPd/C Cathode Catalysts to Enhance the Performance of PEM Fuel Cells
Source: Nanomaterials (Basel). 2024 Oct 18;14(20):1672. doi: 10.3390/nano14201672 (PMC11510532; doi:10.3390/nano14201672)
Supplement: Supplementary file 1 [file nanomaterials-14-01672-s001.zip]

Archive with 1 entries (1 files):
- nanomaterials-3258129-supplementary.pdf
